# Supplementary material for: Predictive value of interim 18F-FDG-PET in patients with non-small cell lung cancer treated with definitive radiation therapy
Source: PLoS One. 2020 Jul 20;15(7):e0236350. doi: 10.1371/journal.pone.0236350 (PMC7371172; doi:10.1371/journal.pone.0236350)
Supplement: S1 Data — (XLSX) [file pone.0236350.s006.xlsx]

## Sheet: NSCLC2
No	sex_c	Age	ECOG	pth	Primary_size	size_4cm	T	Stage	CTx	T_dose	D_60	F_number	F_210	cd_dose	cd_fx	cd_d	pre_SUVmax	pre_GTV	cd_SUVmax	cd_GTV	d_SUVmax	r_suvmax	d_GTV	r_GTV	distant_f	distant_m	RT_field_c	RT_field_d	PFS	PFS_d	OS	OS_d
6	0	64	1	1	3	0	2	1b	0	54	0	30	1.8	25.2	14	20	11.92	134.56	10.66	136.92	10.5705	0.894295	-1.75386	1.01754	1	4.2	0	5.4	1	4.2	1	5.73333
7	0	74	1	1	3.2	0	3	3b	1	64.7	1	30	2.15667	23.1	11	14	11.55	121.19	6.77	103.92	41.3853	0.586147	14.2504	0.857496	1	15	0	15.6333	1	15	1	15.8
17	0	70	1	1	5.1	1	2	3b	1	63	1	30	2.1	23.1	11	16	16.24	208.11	5.69	112.22	64.9631	0.350369	46.0766	0.539234	0	14.8333	1	12.4333	1	12.4333	1	14.8333
18	0	88	1	1	3.2	0	2	3a	1	63	1	30	2.1	23.1	11	16	7.15	84.37	8.3	27.65	-16.0839	1.16084	67.2277	0.327723	1	20.4667	0	20.4667	1	20.4667	0	21.9333
19	0	64	1	2	6.5	1	2	3b	1	60	1	30	2	22	11	15	16.19	224.09	18.49	180.99	-14.2063	1.14206	19.2333	0.807667	1	24.5333	0	24.5333	1	24.5333	1	24.6
24	0	69	1	1	5.7	1	4	3c	1	60	1	30	2	24	12	18	10.88	500.77	6.87	487.38	36.8566	0.631434	2.67388	0.973261	1	3.9	1	3.9	1	3.9	1	5.53333
27	0	66	1	1	5.3	1	2	3a	1	63	1	30	2.1	23.1	11	13	11.46	161.93	10.73	143.3	6.36998	0.9363	11.505	0.88495	0	38.8667	1	10.8333	1	10.8333	0	38.8667
28	0	81	1	2	6.3	1	3	3b	1	63	1	30	2.1	23.1	11	15	18.07	120.15	7.27	86.21	59.7676	0.402324	28.248	0.71752	1	12.5333	0	17.6667	1	12.5333	1	17.6667
29	0	83	2	2	7.5	1	4	3a	1	63	1	30	2.1	23.1	11	14	18.67	75.29	14.11	75.38	24.4242	0.755758	-0.119538	1.0012	0	11.2667	0	11.2667	0	11.2667	0	11.2667
30	0	70	1	1	4	1	3	3b	1	60	1	24	2.5	27.5	11	35	10.01	33.63	3.58	25.69	64.2358	0.357642	23.6099	0.763901	0	37.4	0	37.4	0	37.4	0	37.4
35	1	74	2	1	4.1	1	2	3b	1	54	0	30	1.8	19.8	11	14	12.46	312.4	11.31	216.9	9.22953	0.907705	30.5698	0.694302	0	12.6	1	7	1	7	0	12.6
37	0	70	1	2	4.1	1	2	2b	1	66	1	30	2.2	24.2	11	15	2.72	99.23	5.2	56.98	-91.1765	1.91176	42.5778	0.574222	1	30.9333	0	33.9333	1	30.9333	0	33.9333
38	0	73	1	2	3.2	0	2	3b	1	63	1	30	2.1	23.1	11	14	14.8	305.33	10.52	110.64	28.9189	0.710811	63.7638	0.362362	1	10.1333	1	10.1333	1	10.1333	1	12.8
39	1	59	1	1	4.4	1	2	3b	1	63	1	30	2.1	25.2	12	19	9.63	245.21	6.92	75.2	28.1412	0.718588	69.3324	0.306676	1	3.5	1	4.83333	1	3.5	1	5.26667
41	0	68	1	2	3.8	0	2	3a	1	63	1	30	2.1	23.1	11	14	23.84	85.81	17.26	63.92	27.6007	0.723993	25.5098	0.744902	1	3.5	1	22.9	1	3.5	0	28.9
43	0	78	1	2	2.56	0	1	3b	1	63	1	30	2.1	21	10	13	36.98	105.72	6.27	80.9	83.0449	0.169551	23.4771	0.765229	0	21.2333	0	21.2333	0	21.2333	0	21.2333
44	0	61	1	2	5.3	1	4	3b	1	63	1	30	2.1	24.2	11	14	25.24	129.32	8.42	63.72	66.6403	0.333597	50.7269	0.492731	0	22.4333	0	22.4333	0	22.4333	0	22.4333
45	0	66	1	2	3	0	2	3b	1	63	1	30	2.1	23.1	11	14	25.45	90.13	8.51	70.33	66.5619	0.334381	21.9683	0.780317	1	11.7333	1	13.2333	1	11.7333	1	15.0333
46	0	55	1	2	3.5	0	3	3b	1	66	1	30	2.2	24.2	11	14	22.88	173.09	9.26	144.63	59.528	0.40472	16.4423	0.835577	0	22.3667	0	22.3667	0	22.3667	0	22.3667
48	0	80	1	2	2.9	0	2	3a	1	66	1	30	2.2	24.2	11	14	25.13	61.64	4.79	31.82	80.9391	0.190609	48.3777	0.516223	1	3.83333	0	3.93333	1	3.83333	1	4.13333
50	0	80	1	2	5.2	1	3	3b	1	66	1	30	2.2	24.2	11	14	29.58	75.3	15.33	81.84	48.1744	0.518256	-8.68526	1.08685	0	19.9667	0	19.9667	0	19.9667	0	19.9667
51	0	80	1	2	4.7	1	2	1b	0	60	1	15	4	44	11	14	17.7	113.06	18.59	90.32	-5.02825	1.05028	20.1132	0.798868	1	6.33333	1	6.33333	1	6.33333	0	8.76667
52	0	84	1	2	4	1	2	1b	0	60	1	15	4	44	11	14	20	27.39	7.72	30.67	61.4	0.386	-11.9752	1.11975	0	17.8	0	17.8	0	17.8	0	17.8
53	0	75	1	1	4.8	1	4	3b	1	63	1	30	2.1	23.1	11	14	11.65	86.24	10.08	74.43	13.4764	0.865236	13.6943	0.863057	1	6.36667	0	20.3667	1	6.36667	0	20.3667
55	0	65	1	2	7.5	1	3	3b	1	63	1	30	2.1	29.4	14	22	18.34	230.12	5.51	47.37	69.9564	0.300436	79.4151	0.205849	0	19.4	1	9.9	1	9.9	0	19.4
56	0	79	1	2	3.6	0	2	3a	1	66	1	30	2.2	30.8	14	22	14.07	85.64	0.63	2.64	95.5224	0.0447761	96.9173	0.0308267	0	19.4333	0	19.4333	0	19.4333	0	19.4333
62	0	84	1	2	6.2	1	3	2b	1	63	1	30	2.1	23.1	11	14	9.98	103.16	10.12	45.17	-1.40281	1.01403	56.2136	0.437864	1	7.86667	1	7.86667	1	7.86667	0	15.6333
63	0	77	1	2	3.9	0	4	3b	1	63	1	30	2.1	23.1	11	14	13.45	137.19	12.44	104.71	7.50929	0.924907	23.6752	0.763248	0	10.3333	1	8.5	1	8.5	1	10.3333
